# Supplementary material for: Vaccine acceptance, determinants, and attitudes toward vaccine among people experiencing homelessness: a systematic review and meta-analysis
Source: BMC Infect Dis. 2023 Dec 15;23:880. doi: 10.1186/s12879-023-08878-6 (PMC10724884; doi:10.1186/s12879-023-08878-6)
Supplement: Supplementary file 3 — Additional file 3: Table S3. [file 12879_2023_8878_MOESM3_ESM.xlsx]

## Sheet: The assessment
Supplementary Table 3. Quality assessment results for included studies
Last name of first author / year / country of first author.	1. Was the research question or objective in this paper clearly stated?	2. Was the study population clearly specified and defined?	3. Were the outcome measures (dependent variables) clearly defined, valid, reliable, and implemented consistently across all study participants?	4. Is it clear what was used to determined statistical significance and/or precision estimates? (eg, p values, CIs)	5. Does the response rate raise concerns about non-response bias? Non-response should be <40% (1 for no concern)	Total score
	Yes (1), No(0)
Abramovich/2022/Canada	1	1	1	1	0	4	Good
Balut/2022/USA	1	1	1	0	0	3	Fair
Buechler2020/Detroit	1	1	1	0	0	3	Fair
Cox/2022/Washington	1	1	1	1	0	4	Good
Currie/2022/Australia	1	1	1	0	0	3	Fair
Finnigan/2022/USA	1	1	1	0	0	3	Fair
Gennaro/2021/Washington	1	1	1	1	0	4	Good
Gin/2022/USA	1	1	1	0	0	3	Fair
Grune/2023/Germany	1	1	1	0	0	3	Fair
Hsu/2021/Los Angeles	1	1	1	0	0	3	Fair
Kaplan‑Weisman/2018/USA	1	1	1	1	0	4	Good
Knight/2021/USA	1	1	0	0	0	2	Poor
Kuhn/2021/USA	1	1	1	0	0	3	Fair
Iacoella/2021/Italy	1	0	1	0	0	2	Poor
Longchamps/2021/France	1	1	1	1	1	5	Good
Meehan/2022/USA	1	1	1	0	0	3	Fair
Meehan/2022/USA	1	1	1	1	0	4	Good
Metcalfe/2013/USA	1	0	1	0	0	2	Poor
Nougaire`de/2010/France	1	0	0	0	0	1	Poor
Partida/2022/USA	1	1	0	1	0	3	Fair
Polla/2022/Italy	1	1	1	1	1	5	Good
Poulos/2010/Australia	1	1	0	0	0	2	Poor
Rodriguez/2021/USA	1	0	1	1	1	4	Good
Roederer/2023/France	1	1	1	1	1	5	Good
Rogers/2022/USA	1	1	1	1	0	4	Good
Rosen/2022/USA	1	0	0	1	1	3	Fair
Story/2014/England	1	1	0	1	1	4	Good
Swendeman/2022/USA	1	0	1	1	0	3	Fair
Tucker/2022/USA	1	1	1	1	0	4	Good
