# Supplementary material for: Vaccine acceptance, determinants, and attitudes toward vaccine among people experiencing homelessness: a systematic review and meta-analysis
Source: BMC Infect Dis. 2023 Dec 15;23:880. doi: 10.1186/s12879-023-08878-6 (PMC10724884; doi:10.1186/s12879-023-08878-6)
Supplement: Supplementary file 4 — Additional file 4: Table S4. [file 12879_2023_8878_MOESM4_ESM.xlsx]

## Sheet: Hesitant
Supplementary Table 4. Data of figure 6: Attitudes toward COVID-19 vaccine among hesitant/refusal participants
	Total	Rosen/2022/USA	Rogers/2022/USA	Meehan/2022/USA	Kuhn/2021/USA	Polla/2022/Italy	Meehan/2022/USA	Finnigan/2022/USA	Roederer/2022/France	Total
Concern about safety	0.361761	94	83				161	9	442
Corncern about side effect	0.293902	45		29	11	20	44	19	473
Concern about the effectiveness	0.207244				5	13	170	7	257
Need more information	0.146263	5	73	9	9		223
Vaccine is being new	0.13801	11		21			269
Distrust of government/healthcare	0.129757	45		13			105	9	111
Not neccessery	0.104998	110							119
Not affaird of COVID-19	0.0508941	100	11
Fear of needles	0.0174232			4			34
Total		418	307	45	30	37	399	67	878	2181

## Sheet: Accepting
Supplementary Table 4. Data of figure 7: Attitudes toward COVID-19 vaccine among accepting participants
	Total	Rosen/2022/USA	Meehan/2022/USA	Polla/2022/Italy	Meehan/2022/USA	Roederer/2022/France	Currie/2022/Australia	Total
Concern about their own health	0.437434		54	6	212	1772	15
Resume social activities (work, school, etc)	0.311451	140	21		57	1240	8
Protect health of other people	0.295092	313	51		97	920	8
Total		1306	61	15	465	2812	48	4707
